# Supplementary material for: Urodynamic study findings and related influential factors in pediatric spastic cerebral palsy
Source: Sci Rep. 2022 Apr 28;12:6962. doi: 10.1038/s41598-022-11057-3 (PMC9050687; doi:10.1038/s41598-022-11057-3)
Supplement: Supplementary file 1 — Supplementary Information 1. [file 41598_2022_11057_MOESM1_ESM.xlsx]

## Sheet: Sheet1
No. of cases	Gender	Age	Etiology	GMFCS	GMFM-66	Type of CP	LUTS	Constipation or not	Amount of PVR (mL)	Bladder Capacity	Percentage of EBC	Bladder Compliance	Small Bladder or not	Increased PVR or not	OAB or not	Threshold of sacral nerve root before SDR	Threshold of sacral nerve root after SDR
1	Girl	5	Asphyxia	3	63.63	diplegic	urgency	No	0	94	0.522222	33	Yes	No	No	0.45	0.56
2	Boy	6.5	Asphyxia	4	38.96	quadriplegic	incontinence	No	23	92	0.408889	15	Yes	Yes	No	1.43	1.99
3	Boy	6	premature	2	71.22	diplegic	No	No	0	208	0.990476	25.5	No	No	Yes	0.47	0.57
4	Girl	4	Asphyxia	2	72.63	diplegic	No	No	0	111	0.74	25	No	No	Yes	0.46	0.82
5	Boy	5	Asphyxia	2	68.86	diplegic	No	No	0	119	0.661111	34	No	No	No	0.32	0.8
6	Girl	4	premature	4	43.03	quadriplegic	incontinence	Yes	0	57	0.38	23.8	Yes	No	Yes	1.07	1.35
7	Girl	6	premature	4	48.73	quadriplegic	No	No	0	88	0.419048	18	Yes	No	Yes	0.64	1.66
8	Boy	5	Asphyxia	1	82.99	Hemiplegic	No	No	0	120	0.666667	34	No	No	No	0.23	0.22
9	Girl	4.5	premature	3	56.86	quadriplegic	No	No	32	123	0.745455	24	No	Yes	No	1.4	1.38
10	Girl	4	Asphyxia	4	48.97	diplegic	No	Yes	0	104	0.693333	29	No	No	No	3.1	0.54
11	Boy	6	Asphyxia	3	57.33	diplegic	No	No	0	143	0.680952	32	No	No	No	0.55	0.52
12	Boy	5	unknown	2	67.04	diplegic	No	No	0	148	0.822222	15.5	No	No	No	1.34	3.1
13	Boy	4	unknown	4	53.62	diplegic	No	Yes	0	98	0.653333	15	No	No	No	0.22	0.42
14	Boy	6	Asphyxia	2	67.75	diplegic	decreased frequency	No	0	125	0.595238	19.8	Yes	No	No	0.42	1.21
15	Boy	10	unknown	3	61.21	diplegic	Frequency	No	0	150	0.454545	28.2	Yes	No	No	0.56	0.28
16	Boy	5.5	unknown	3	63.63	diplegic	urgency	Yes	30	145	0.74359	35	No	Yes	Yes	1.95	2.14
17	Girl	8	Asphyxia	2	69.22	diplegic	urgency	Yes	0	116	0.42963	42	Yes	No	No	0.38	0.75
18	Boy	3	unknown	2	76.04	Hemiplegic	No	No	0	108	0.9	22.5	No	No	Yes	0.34	1.35
19	Boy	11	Asphyxia	3	57.62	diplegic	No	No	0	230	0.657143	29	No	No	No	0.2	0.26
20	Girl	6	Asphyxia	3	55.62	diplegic	Frequency	No	8	99	0.471429	15	Yes	No	No	0.32	1.6
21	Boy	10	Asphyxia	3	59.86	diplegic	incontinence	No	0	178	0.539394	20	Yes	No	No	0.64	1.52
22	Boy	8	Asphyxia	2	78.28	Hemiplegic	No	No	0	243	0.9	29.5	No	No	Yes	0.36	0.61
23	Boy	9	unknown	3	59.09	diplegic	No	Yes	0	155	0.516667	16	Yes	No	No	0.79	0.84
24	Boy	5	Asphyxia	2	62.98	diplegic	urgency	Yes	0	56	0.311111	30	Yes	No	Yes	1.8	1.22
25	Boy	8.5	Asphyxia	4	54.15	quadriplegic	Frequency ，incontinence	Yes	26.3	67	0.235088	29	Yes	Yes	Yes	0.25	0.35
26	Boy	8	unknown	4	44.79	quadriplegic	incontinence ，enuresis	No	0	63	0.233333	17.3	Yes	No	No	0.58	0.49
27	Boy	8.5	Asphyxia	3	54.62	diplegic	incontinence	No	27	137	0.480702	22.4	Yes	Yes	No	0.34	0.69
28	Boy	3	premature	5	29.96	quadriplegic	Frequency	Yes	0	55	0.458333	33	Yes	No	Yes	0.46	1.64
29	Boy	17.5	premature	3	55.62	diplegic	urgency	Yes	36.5	450	1.28571	69.83	No	Yes	No	0.78	1.29
30	Girl	5.5	premature	2	68.86	diplegic	No	Yes	20	78	0.4	26	Yes	Yes	No	0.5	0.39
31	Girl	6.5	premature	2	68.1	diplegic	incontinence	Yes	28	101	0.448889	27.83	Yes	Yes	No	0.58	0.96
32	Girl	6	premature	2	77.46	Hemiplegic	No	No	0	142	0.67619	25	No	No	No	0.51	0.74
33	Girl	5	Asphyxia	1	82.99	Hemiplegic	enuresis	No	0	170	0.944444	21.5	No	No	No	0.69	3
34	Boy	9	premature	2	76.75	Hemiplegic	No	No	0	195	0.65	32	No	No	No	0.29	0.2
35	Girl	6	Asphyxia	2	69.22	diplegic	incontinence	No	0	101	0.480952	22.75	Yes	No	No	0.25	0.61
36	Boy	3	Asphyxia	3	53.62	diplegic	incontinence ，enuresis	No	0	59	0.491667	29	Yes	No	Yes	0.36	1.39
37	Boy	6	unknown	3	60.62	diplegic	No	No	6	187	0.890476	85.67	No	No	No	0.48	0.61
38	Boy	8	Asphyxia	4	56.15	diplegic	incontinence ，enuresis	No	9.1	55	0.203704	35	Yes	No	Yes	0.46	0.45
39	Boy	4	Asphyxia	3	52.09	diplegic	incontinence	Yes	0	98	0.653333	34	No	No	No	2	2
40	Boy	10	Asphyxia	2	71.22	diplegic	incontinence, frequency	No	0	217	0.657576	31	No	No	No	0.74	1.24
41	Boy	6.5	Asphyxia	3	63.63	diplegic	incontinence	Yes	61	158	0.702222	26	No	Yes	No	2.13	1.29
42	Boy	9	Asphyxia	1	82.99	Hemiplegic	No	No	0	240	0.8	66	No	No	No	0.43	2.55
43	Boy	14.5	Asphyxia	2	67.75	diplegic	No	No	139	275	0.785714	22.54	No	Yes	No	0.94	0.47
44	Boy	5	Asphyxia	3	61.51	diplegic	Frequency	No	0	90	0.5	29	Yes	No	No	0.48	2.56
45	Boy	7	unknown	3	56.15	diplegic	No	Yes	7.4	135	0.5625	42	Yes	No	No	0.36	0.7
46	Boy	9	premature	1	80.93	Hemiplegic	incontinence	No	0	198	0.66	28	No	No	No	0.23	0.65
47	Boy	11.5	premature	2	68.51	diplegic	No	No	20	117	0.334286	22.75	Yes	Yes	No	0.74	0.81
48	Boy	4.5	unknown	4	52.85	quadriplegic	No	No	20.5	152	0.921212	33.8	No	Yes	Yes	1.24	3.56
49	Boy	9	Asphyxia	2	74.75	diplegic	incontinence	Yes	0	232	0.773333	51.33	No	No	Yes	0.55	3.29
50	Boy	3	premature	3	52.85	diplegic	Diaper	No	0	80	0.666667	32	No	No	No	0.54	0.35
51	Boy	8	Asphyxia	3	57.09	quadriplegic	No	No	5.7	136	0.503704	16	Yes	No	Yes	0.42	1.46
52	Boy	9	Asphyxia	2	71.22	diplegic	Frequency	No	0	126	0.42	25.2	Yes	No	Yes	0.76	3.36
53	Boy	5	unknown	4	42.85	quadriplegic	No	Yes	8.9	128	0.711111	18	No	No	Yes	0.8	1.43
54	Boy	9	premature	3	55.62	diplegic	incontinence	No	0	135	0.45	35.67	Yes	No	No	0.24	0.66
55	Boy	5	Asphyxia	3	62.98	diplegic	No	No	0	152	0.844444	16.89	No	No	No	0.27	0.36
56	Boy	4	Asphyxia	3	57.33	diplegic	incontinence	No	0	64	0.426667	25	Yes	No	Yes	0.38	0.3
57	Boy	4	Asphyxia	2	72.63	diplegic	No	No	0	61	0.406667	31	Yes	No	Yes	1.47	1.5

## Sheet: Sheet2
			0.670479	Asphyxia
			0.970386	Asphyxia
			0.480403	premature
			0.496627	Asphyxia
			0.111473	Asphyxia
			0.633576	premature
			0.558555	premature
			0.290669	Asphyxia
			0.820028	premature
			0.0119025	Asphyxia
			0.800094	Asphyxia
			0.883453	unknown
			0.141874	unknown
			0.800217	Asphyxia
			0.313091	unknown
			0.0473032	unknown
			0.0885185	Asphyxia
			0.651517	unknown
			0.319245	Asphyxia
			0.00226338	Asphyxia
			0.768083	Asphyxia
			0.0811056	Asphyxia
			0.481105	unknown
			0.342931	Asphyxia
			0.777956	Asphyxia
			0.840831	unknown
			0.34787	Asphyxia
			0.0530659	premature
			0.544192	premature
			0.629778	premature
			0.891247	premature
			0.828233	premature
			0.82874	Asphyxia
			0.772384	premature
			0.908622	Asphyxia
			0.839245	Asphyxia
			0.375395	unknown
			0.383658	Asphyxia
			0.649423	Asphyxia
			0.0266725	Asphyxia
			0.21498	Asphyxia
			0.713998	Asphyxia
			0.978501	Asphyxia
			0.489269	Asphyxia
			0.651906	unknown
			0.929141	premature
			0.534999	premature
			0.137601	unknown
			0.155633	Asphyxia
			0.283342	premature
			0.914905	Asphyxia
			0.40315	Asphyxia
			0.536335	unknown
			0.839065	premature
			0.02959	Asphyxia
			0.30149	Asphyxia
			0.545811	Asphyxia
